# Supplementary material for: Impact of leading plant research centers of excellence on the scientific and socio-economic development in Europe
Source: Front Res Metr Anal. 2026 Apr 16;11:1770226. doi: 10.3389/frma.2026.1770226 (PMC13128557; doi:10.3389/frma.2026.1770226)
Supplement: Supplementary file 1 [file Data_Sheet_1.zip]

Archive with 2 entries (2 files):
- Table 1.XLSX
- Supplementary Figure 1.pdf
