# Supplementary material for: Impact of leading plant research centers of excellence on the scientific and socio-economic development in Europe
Source: Front Res Metr Anal. 2026 Apr 16;11:1770226. doi: 10.3389/frma.2026.1770226 (PMC13128557; doi:10.3389/frma.2026.1770226)
Supplement: Supplementary file 1 [file Data_Sheet_1.zip › Table 1.XLSX]

## Sheet: Sheet1
MPIMP partner organizations	No. of joint projects	PSB partner organizations	No. of joint projects	CPSBB partner organizations	No. of joint projects
AGENCIA ESTATAL CONSEJO SUPERIOR DE INVESTIGACIONES CIENTIFICAS	4	AGENCIA ESTATAL CONSEJO SUPERIOR DE INVESTIGACIONES CIENTIFICAS	7	MAX-PLANCK-GESELLSCHAFT ZUR FORDERUNG DER WISSENSCHAFTEN EV	4
AGENZIA NAZIONALE PER LE NUOVE TECNOLOGIE, L'ENERGIA E LO SVILUPPO ECONOMICO SOSTENIBILE	3	BARCELONA SUPERCOMPUTING CENTER CENTRO NACIONAL DE SUPERCOMPUTACION	5	BIOATLANTIS LIMITED	3
INSTITUT NATIONAL DE RECHERCHE POUR L'AGRICULTURE, L'ALIMENTATION ET L'ENVIRONNEMENT	3	CENTRE NATIONAL DE LA RECHERCHE SCIENTIFIQUE CNRS	5	CLUB YOUNG SCIENTISTS	3
JOHN INNES CENTRE	3	CONSIGLIO NAZIONALE DELLE RICERCHE	5	INSTITUTE OF MATHEMATICS AND INFORMATICS AT THE BULGARIAN ACADEMY OF SCIENCE	3
ASIAN VEGETABLE RESEARCH AND DEVELOPMENT CENTER	2	INSTITUT NATIONAL DE RECHERCHE POUR L'AGRICULTURE, L'ALIMENTATION ET L'ENVIRONNEMENT	5	PROF. DR. ASEN ZLATAROV BURGAS STATE UNIVERSITY	3
CONSIGLIO NAZIONALE DELLE RICERCHE	2	Masarykova univerzita	5	SDRUZHENIE FORUM NAUKA	3
EURICE EUROPEAN RESEARCH AND PROJECT OFFICE GMBH	2	FUNDACIO CENTRE DE REGULACIO GENOMICA	4	SOFIA UNIVERSITY ST KLIMENT OHRIDSKI	3
IN SRL IMPRESA SOCIALE	2	STICHTING WAGENINGEN RESEARCH	4	TRAKIYSKI UNIVERSITET	3
MARITSA VEGETABLE CROPS RESEARCH INSTITUTE	2	THE CHANCELLOR, MASTERS AND SCHOLARS OF THE UNIVERSITY OF OXFORD	4	UNIVERSITAET POTSDAM	3
ROYAL HOLLOWAY AND BEDFORD NEW COLLEGE	2	THE UNIVERSITY OF MANCHESTER	4	UNIVERSITY OF RUSE ANGEL KANCHEV	3
STICHTING WAGENINGEN RESEARCH	2	UNIVERSITETET I OSLO	4	AGENCIA ESTATAL CONSEJO SUPERIOR DE INVESTIGACIONES CIENTIFICAS	2
THE UNIVERSITY OF NOTTINGHAM	2	UPPSALA UNIVERSITET	4	CONSIGLIO PER LA RICERCA IN AGRICOLTURA E L'ANALISI DELL'ECONOMIA AGRARIA	2
TSENTAR PO RASTITELNA SISTEMNA BIOLOGIYA I BIOTEHNOGIYA	2	ALBERT-LUDWIGS-UNIVERSITAET FREIBURG	3	INSTITUTE OF MOLECULAR BIOLOGY AND BIOTECHNOLOGY	2
UNIVERSITAET POTSDAM	2	DANMARKS TEKNISKE UNIVERSITET	3	MARITSA VEGETABLE CROPS RESEARCH INSTITUTE	2
UNIVERSITAT POLITECNICA DE VALENCIA	2	EUROPEAN MOLECULAR BIOLOGY LABORATORY	3	REGIONALEN ISTORICHEN MUZEI SOFIYA	2
AGROTIKOS OPOROKHPEFTIKOS ELAIOYRGIKOS SYNETAIRISMOS TYMPAKIOY	1	FRAUNHOFER GESELLSCHAFT ZUR FORDERUNG DER ANGEWANDTEN FORSCHUNG EV	3	THE STEPHAN ANGELOFF INSTITUTE OF MICROBIOLOGY, BULGARIAN ACADEMY OF SCIENCES	2
ALMA SEGES SOCIETA COOPERATIVA	1	KOBENHAVNS UNIVERSITET	3	UNIVERSITY OF CAPE TOWN	2
ARCA 2010 SOCIETA COOPERATIVA A RL	1	MAX-PLANCK-GESELLSCHAFT ZUR FORDERUNG DER WISSENSCHAFTEN EV	3	VIB VZW	2
ARISTOTELIO PANEPISTIMIO THESSALONIKIS	1	SIB SWISS INSTITUTE OF BIOINFORMATICS	3	AARHUS UNIVERSITET	1
ASOCIACION EMPRESARIAL DE INVESTIGACION CENTRO TECNOLOGICO NACIONAL AGROALIMENTARIO EXTREMADURA	1	TARTU ULIKOOL	3	AFRICA PROJECTS DEVELOPMENT CENTRE LTD	1
ASSOC. DE PRODUCTORES Y COMERCIALIZADORES DE LA TOMATA DE PENJAR D'ALCALA DE XIVERT	1	THE UNIVERSITY OF NOTTINGHAM	3	AFRICA RICE CENTER	1
BEN-GURION UNIVERSITY OF THE NEGEV	1	UNIVERSITETET I TROMSOE - NORGES ARKTISKE UNIVERSITET	3	AGRI OBTENTIONS	1
BIOATLANTIS LIMITED	1	UNIVERZA V LJUBLJANI	3	AGRITEC PLANT RESEARCH S.R.O.	1
BIOFACTION KG	1	AARHUS UNIVERSITET	2	AGROVEGETAL SA	1
BIOTECGEN SRL	1	ABERYSTWYTH UNIVERSITY	2	AKADEMIYA ZA MUZIKALNO, TANTZOVO IIZOBRAZITELNO IZKUSTVO PLOVDIV	1
Bundesanstalt für Landwirtschaft und Ernährung	1	ACADEMISCH ZIEKENHUIS GRONINGEN	2	APHEA.BIO	1
CENTRE TECHNIQUE INTERPROFESSIONNEL DES FRUITS ET LEGUMES	1	ATHINA-EREVNITIKO KENTRO KAINOTOMIAS STIS TECHNOLOGIES TIS PLIROFORIAS, TON EPIKOINONION KAI TIS GNOSIS	2	BARENBRUG FRANCE	1
CENTRO INTERNACIONAL DE LA PAPA	1	BARENBRUG FRANCE	2	BEN-GURION UNIVERSITY OF THE NEGEV	1
COMMISSARIAT A L ENERGIE ATOMIQUE ET AUX ENERGIES ALTERNATIVES	1	BIOATLANTIS LIMITED	2	BIOLOGICKE CENTRUM AKADEMIE VID CESKE REPUBLIKY VEREJNA VYZKUMNA INSTITUCE	1
CONSIGLIO PER LA RICERCA IN AGRICOLTURA E L'ANALISI DELL'ECONOMIA AGRARIA	1	BIOFACTION KG	2	Centro de Estudios Fotosintéticos y Bioquímicos	1
CORTEVA AGRISCIENCE GERMANY GMBH	1	CESNET ZAJMOVE SDRUZENI PRAVNICKYCH OSOB	2	CENTRO DE INVESTIGACION Y TECNOLOGIA AGROALIMENTARIA DE ARAGON	1
DERMOPARTNERS S.L.	1	CSC-TIETEEN TIETOTEKNIIKAN KESKUS OY	2	CERIENCE	1
EESTI MAAULIKOOL	1	ERASMUS UNIVERSITAIR MEDISCH CENTRUM ROTTERDAM	2	DE MONTFORT UNIVERSITY	1
EIDGENOESSISCHES DEPARTEMENT FUER WIRTSCHAFT, BILDUNG UND FORSCHUNG	1	EREVNITIKO KENTRO VIOIATRIKON EPISTIMON ALEXANDROS FLEMINGK	2	DEUTSCHE SAATVEREDELUNG AG	1
ENERGIN.R TECHNOLOGIES 2009 LTD	1	FORSCHUNGSZENTRUM JULICH GMBH	2	DJOUKA FOLEFACK JEAN ROUSSEAU	1
ENZA ZADEN CENTRO DE INVESTIGACION SOCIEDAD LIMITADA	1	FUNDACAO CALOUSTE GULBENKIAN	2	DLF SEEDS AS	1
EUROSEEDS	1	FUNDACION PUBLICA ANDALUZA PROGRESO Y SALUD M.P.	2	EIDGENOESSISCHE TECHNISCHE HOCHSCHULE ZUERICH	1
EVOGENE LTD	1	GESUNDHEIT OSTERREICH GMBH	2	EIDGENOESSISCHES DEPARTEMENT FUER WIRTSCHAFT, BILDUNG UND FORSCHUNG	1
FRAUNHOFER GESELLSCHAFT ZUR FORDERUNG DER ANGEWANDTEN FORSCHUNG EV	1	HELSINGIN YLIOPISTO	2	EIGEN VERMOGEN VAN HET INSTITUUT VOOR LANDBOUW- EN VISSERIJONDERZOEK	1
FUNDACION GRUPO CAJAMAR	1	HUN-REN SZEGEDI BIOLOGIAI KUTATOKOZPONT	2	ENTREPRISE EN SANTE ET SECURITE AU TRAVAIL	1
GENOMIX4LIFE SRL	1	INESC ID - INSTITUTO DE ENGENHARIADE SISTEMAS E COMPUTADORES, INVESTIGACAO E DESENVOLVIMENTO EM LISBOA	2	ETHIOPIAN INSTITUTE OF AGRICULTURAL RESEARCH	1
GLOBAL CROP DIVERSITY TRUST	1	INRAE TRANSFERT SAS	2	EU CORE CONSULTING SRL	1
HEINRICH-HEINE-UNIVERSITAET DUESSELDORF	1	LEIBNIZ - INSTITUT FUER PFLANZENGENETIK UND KULTURPFLANZENFORSCHUNG	2	FACHHOCHSCHULE SUEDWESTFALEN	1
IDOASIS 2002 SL	1	NORGES MILJO-OG BIOVITENSKAPELIGE UNIVERSITET	2	FOOD SECURITY FOR PEACE AND NUTRITION AFRICA	1
IMPERIAL COLLEGE OF SCIENCE TECHNOLOGY AND MEDICINE	1	NORGES TEKNISK-NATURVITENSKAPELIGE UNIVERSITET NTNU	2	GROUPE D'ETUDE ET DE CONTROLE DES VARIETES ET DES SEMENCES	1
INSTITUT NATIONAL POLYTECHNIQUE DE TOULOUSE	1	ROYAL HOLLOWAY AND BEDFORD NEW COLLEGE	2	HEINRICH-HEINE-UNIVERSITAET DUESSELDORF	1
INSTITUTE OF MOLECULAR BIOLOGY AND BIOTECHNOLOGY	1	STICHTING HEALTH-RI	2	IDCONSORTIUM SL	1
INSTITUTE OF PLANT GENETIC RESOURCES	1	STOCKHOLMS UNIVERSITET	2	INRAE TRANSFERT SAS	1
INSTITUTO NACIONAL DE INVESTIGAÇAO AGRARIA E VETERINARIA	1	TERVEYDEN JA HYVINVOINNIN LAITOS	2	INSTITUT NATIONAL DE RECHERCHE POUR L'AGRICULTURE, L'ALIMENTATION ET L'ENVIRONNEMENT	1
INTERNATIONAL PLANT GENETIC RESOURCES INSTITUTE	1	THE CHANCELLOR MASTERS AND SCHOLARS OF THE UNIVERSITY OF CAMBRIDGE	2	INSTITUT ZA KRMNO BILJE KRUSEVAC	1
KARLSRUHER INSTITUT FUER TECHNOLOGIE	1	TSENTAR PO RASTITELNA SISTEMNA BIOLOGIYA I BIOTEHNOGIYA	2	INSTITUT ZA RATARSTVO I POVRTARSTVO INSTITUT OD NACIONALNOG ZNACAJA ZA REPUBLIKU SRBIJU	1
KMETIJSKI INSTITUT SLOVENIJE - AGRICULTURAL INSTITUTE OF SLOVENIA	1	UNITED KINGDOM RESEARCH AND INNOVATION	2	INSTITUTE OF PLANT PHYSIOLOGY AND GENETICS OF BULGARIAN ACADEMY OF SCIENCES	1
LEIBNIZ - INSTITUT FUER PFLANZENGENETIK UND KULTURPFLANZENFORSCHUNG	1	UNIVERSITE CATHOLIQUE DE LOUVAIN	2	INSTITUTO ANDALUZ DE INVESTIGACIONY FORMACION AGRARIA PESQUERA ALIMENTARIA Y DE LA PRODUCCION ECOLOGICA	1
LEIBNIZ-INSTITUT FUR PFLANZENBIOCHEMIE	1	UNIVERSITE DU LUXEMBOURG	2	INSTITUTO DE BIOLOGIA MOLECULAR Y CELULAR DE ROSARIO	1
MAGHAZ EGYESULET	1	UNIVERSITEIT GENT	2	INSTYTUT GENETYKI ROSLIN POLSKIEJ AKADEMI NAUK	1
MEDITERRANEAN AGRONOMIC INSTITUTE OF CHANIA	1	UNIVERSITETET I BERGEN	2	INTERNATIONAL CENTRE FOR AGRICULTURAL RESEARCH IN THE DRY AREAS	1
MERIDIEM SEEDS S.L.	1	UNIVERSITY OF CAPE TOWN	2	INTERNATIONAL INSTITUTE OF TROPICAL AGRICULTURE	1
NARODNI CENTRUM ZEMEDELSKEHO A POTRAVINARSKEHO VYZKUMU V V I	1	UNIVERZITA PALACKEHO V OLOMOUCI	2	INTERNATIONAL PLANT GENETIC RESOURCES INSTITUTE	1
NATAC BIOTECH SL	1	USTAV ORGANICKE CHEMIE A BIOCHEMIE, AV CR, V.V.I.	2	JOINT INNOVATION CENTRE OF BAS	1
NATIONAL TAIWAN UNIVERSITY	1	WEIZMANN INSTITUTE OF SCIENCE	2	JUSTUS-LIEBIG-UNIVERSITAET GIESSEN	1
NEMZETI BIODIVERZITAS- ES GENMEGORZESI KOZPONT	1	ACADEMISCH ZIEKENHUIS LEIDEN	1	KATHOLIEKE UNIVERSITEIT LEUVEN	1
NEUTRAL SUPPLY CHAIN LIMITED	1	AGENZIA LUCANA DI SVILUPPO E DI INNOVAZIONE IN AGRICOLTURA	1	KENYATTA UNIVERSITY	1
NORDISKT GENRESURSCENTER	1	AGENZIA NAZIONALE PER LE NUOVE TECNOLOGIE, L'ENERGIA E LO SVILUPPO ECONOMICO SOSTENIBILE	1	KOBENHAVNS UNIVERSITET	1
NORFOLK PLANT SCIENCES LIMITED	1	AGRO SEED RESEARCH	1	KWS LOCHOW GMBH	1
Philip Morris Products S.A.	1	AGROVEGETAL SA	1	KWS SAAT SE & CO KGAA	1
PIONEER GENETIQUE SARL	1	AKADEMIA GORNICZO-HUTNICZA IM. STANISLAWA STASZICA W KRAKOWIE	1	LIETUVOS AGRARINIU IR MISKU MOKSLU CENTRAS	1
PIONEER HI-BRED SPAIN SL	1	ALMA MATER STUDIORUM - UNIVERSITA DI BOLOGNA	1	MANOBI AFRICA	1
PROSPECIERARA	1	APHEA.BIO	1	Medical University Of Varna	1
QUEENSLAND UNIVERSITY OF TECHNOLOGY - QLD QUT	1	ASA ADVANCED SOLUTIONS ACCELERATOR	1	Mediterranean Agronomic Institute of Zaragoza / International Centre for Advanced Mediterranean Agronomic Studies	1
RETE SEMI RURALI	1	ASCIDEA COMPUTATIONAL BIOLOGY SOLUTIONS SL	1	MENDELOVA UNIVERZITA V BRNE	1
RIJKSUNIVERSITEIT GRONINGEN	1	ASOCIACION EMPRESARIAL DE INVESTIGACION CENTRO TECNOLOGICO NACIONAL AGROALIMENTARIO EXTREMADURA	1	MICHIGAN STATE UNIVERSITY	1
ROUGELINE	1	BIOBANKS AND BIOMOLECULAR RESOURCES RESEARCH INFRASTRUCTURE CONSORTIUM (BBMRI-ERIC)	1	NORGES MILJO-OG BIOVITENSKAPELIGE UNIVERSITET	1
ROYAL BOTANIC GARDENS KEW	1	BIOLOGICKE CENTRUM AKADEMIE VID CESKE REPUBLIKY VEREJNA VYZKUMNA INSTITUCE	1	OPPORTUNITIES INDUSTRIALIZATION CENTER INTERNATIONAL EN CODE D'IVOIRE	1
SESDERMA SL	1	BOREAL KASVINJALOSTUS OY	1	PROCESSORS & GROWERS RESEARCH ORGANISATION LBG	1
ST GEORGE'S HOSPITAL MEDICAL SCHOOL	1	CENTRE DE COOPERATION INTERNATIONALE EN RECHERCHE AGRONOMIQUE POUR LEDEVELOPPEMENT - C.I.R.A.D. EPIC	1	Quantis Sarl	1
THE CHANCELLOR MASTERS AND SCHOLARS OF THE UNIVERSITY OF CAMBRIDGE	1	CENTRO DE CIENCIAS DO MAR DO ALGARVE	1	RHEINISCHE FRIEDRICH-WILHELMS-UNIVERSITAT BONN	1
THE CHANCELLOR, MASTERS AND SCHOLARS OF THE UNIVERSITY OF OXFORD	1	Centro de Estudios Fotosintéticos y Bioquímicos	1	SICASOV	1
THE HEBREW UNIVERSITY OF JERUSALEM	1	CENTRO DI RICERCA, SVILUPPO E STUDI SUPERIORI IN SARDEGNA SOCIETÀ A RESPONSABILITÀ LIMITATA	1	SOCIETE RAGT 2N SAS	1
THE JAMES HUTTON INSTITUTE	1	CERIENCE	1	STICHTING LOUIS BOLK INSTITUUT	1
THE STEPHAN ANGELOFF INSTITUTE OF MICROBIOLOGY, BULGARIAN ACADEMY OF SCIENCES	1	CESKE VYSOKE UCENI TECHNICKE V PRAZE	1	SVEUCILISTE U ZAGREBU AGRONOMSKI FAKULTET	1
THE UNIVERSITY OF BIRMINGHAM	1	CESSDA ERIC	1	TERRES INOVIA	1
UNIVERSIDAD DE BUENOS AIRES	1	CHARITE - UNIVERSITAETSMEDIZIN BERLIN	1	THE JAMES HUTTON INSTITUTE	1
UNIVERSITA DEGLI STUDI DI NAPOLI FEDERICO II	1	CHINESE ACADEMY OF AGRICULTURAL SCIENCE INSTITUTE OF GRASSLAND RESEARCH	1	UNIVERSIDADE NOVA DE LISBOA	1
UNIVERSITA DEGLI STUDI DI PADOVA	1	COMMISSARIAT A L ENERGIE ATOMIQUE ET AUX ENERGIES ALTERNATIVES	1	UNIVERSITA POLITECNICA DELLE MARCHE	1
UNIVERSITA DEGLI STUDI DI TORINO	1	COMMONWEALTH SCIENTIFIC AND INDUSTRIAL RESEARCH ORGANISATION	1	UNIVERSITAET BERN	1
UNIVERSITAET FUER BODENKULTUR WIEN	1	CONSIGLIO PER LA RICERCA IN AGRICOLTURA E L'ANALISI DELL'ECONOMIA AGRARIA	1	UNIVERSITATSKLINIKUM HEIDELBERG	1
UNIVERSITAET ROSTOCK	1	CONSORZIO INTERUNIVERSITARIO RISONANZE MAGNETICHE DI METALLO PROTEINE	1	UNIVERSITE DE DSCHANG	1
UNIVERSITE DE BORDEAUX	1	CROP TILLAGE AND CULTIVATION INSTITUTE HEILONGJIANG ACADEMY OF AGRICULTURAL SCIENCES (HAAS)	1	UNIVERSITEIT GENT	1
UNIVERSITY OF CAPE TOWN	1	DANKO HODOWLA ROSLIN SPOLKA Z OGRANICZONA ODPOWIEDZIALNOSCIA	1	UNIVERSITY OF JOHANNESBURG	1
UNIVERSITY OF HAMBURG	1	DERMOPARTNERS S.L.	1	UNIVERSITY OF WORCESTER	1
USTAV EXPERIMENTALNI BOTANIKY AV CR	1	DEUTSCHES KREBSFORSCHUNGSZENTRUM HEIDELBERG	1	WORLD FOOD PROGRAMME	1
VIB VZW	1	DLF SEEDS AS	1
WEIZMANN INSTITUTE OF SCIENCE	1	EARLHAM INSTITUTE	1
		EATRIS ERIC	1
		EBERHARD KARLS UNIVERSITAET TUEBINGEN	1
https://dashboard.tech.ec.europa.eu/qs_digit_dashboard_mt/public/sense/app/dc5f6f40-c9de-4c40-8648-015d6ff21342/sheet/bd74d193-03ef-418b-b9f1-2000691598a9/state/analysis		ECOLE POLYTECHNIQUE FEDERALE DE LAUSANNE	1
		ECRIN EUROPEAN CLINICAL RESEARCH INFRASTRUCTURE NETWORK	1
		EIDGENOESSISCHE TECHNISCHE HOCHSCHULE ZUERICH	1
		EIDGENOESSISCHES DEPARTEMENT FUER WIRTSCHAFT, BILDUNG UND FORSCHUNG	1
		EIGEN VERMOGEN VAN HET INSTITUUT VOOR LANDBOUW- EN VISSERIJONDERZOEK	1
		EMPIRICA GESELLSCHAFT FUR KOMMUNIKATIONS UND TECHNOLOGIEFORSCHUNG MBH	1
		EOTVOS LORAND TUDOMANYEGYETEM	1
		ETHIOPIAN INSTITUTE OF AGRICULTURAL RESEARCH	1
		ETHNIKO KENTRO EREVNAS KAI TECHNOLOGIKIS ANAPTYXIS	1
		ETHNIKO KENTRO KOINONIKON EREVNON	1
		EU CORE CONSULTING SRL	1
		EURO-BIOIMAGING ERIC	1
		EUROPEAN INFRASTRUCTURE OF OPEN SCREENING PLATFORMS FOR CHEMICAL BIOLOGY EUROPEAN RESEARCH INFRASTUCTURE CONSORTIUM (EU-OPENSCREEN ERIC)	1
		EUROPEAN RESEARCH INFRASTRUCTURE ON HIGHLY PATHOGENIC AGENTS	1
		EUROPEAN UNIVERSITY INSTITUTE	1
		EXTRASYNTHESE SAS	1
		FLUIGENT SA	1
		FREIE UNIVERSITAET BERLIN	1
		FUNDACIO INSTITUT DE RECERCA BIOMEDICA (IRB BARCELONA)	1
		FUNDACIO INSTITUT HOSPITAL DEL MAR D INVESTIGACIONS MEDIQUES	1
		FUNDACION DE LA COMUNIDAD VALENCIANA CENTRO DE INVESTIGACION PRINCIPE FELIPE	1
		FUNDACION SECTOR PUBLICO ESTATAL CENTRO NACIONAL INVESTIGACIONES ONCOLOGICAS CARLOS III	1
		GRAMINOR AS	1
		GREENSEA SAS	1
		HEINRICH-HEINE-UNIVERSITAET DUESSELDORF	1
		HELMHOLTZ ZENTRUM MUENCHEN DEUTSCHES FORSCHUNGSZENTRUM FUER GESUNDHEIT UND UMWELT GMBH	1
		HERIOT-WATT UNIVERSITY	1
		HITS GGMBH	1
		Hodowla Roslin Smolice Sp. z o.o. Grupa IHAR	1
		HUN-REN TERMESZETTUDOMANYI KUTATOKOZPONT	1
		IDCONSORTIUM SL	1
		IDOASIS 2002 SL	1
		IDRYMA TECHNOLOGIAS KAI EREVNAS	1
		INFRAFRONTIER ERIC	1
		INNER MONGOLIA AGRICULTURAL UNIVERSITY	1
		INSTITUT PASTEUR	1
		INSTITUT ZA KRMNO BILJE KRUSEVAC	1
		INSTITUT ZA RATARSTVO I POVRTARSTVO INSTITUT OD NACIONALNOG ZNACAJA ZA REPUBLIKU SRBIJU	1
		INSTITUTE OF ANIMAL SCIENCE (IAS), CHINESE ACADEMY OF AGRICULTURAL SCIENCES (CAAS)	1
		INSTITUTE OF PLANT PHYSIOLOGY AND GENETICS OF BULGARIAN ACADEMY OF SCIENCES	1
		INSTITUTE OF SOCIOLOGY OF THE ACADEMY OF SCIENCES OF THE CZECH REPUBLIC PUBLIC RESEARCH INSTITUTION	1
		INSTITUTO ANDALUZ DE INVESTIGACIONY FORMACION AGRARIA PESQUERA ALIMENTARIA Y DE LA PRODUCCION ECOLOGICA	1
		INSTITUTO ARAGONES DE CIENCIAS DE LA SALUD	1
		INSTITUTO DE BIOLOGIA EXPERIMENTAL E TECNOLOGICA	1
		INSTITUTO DE BIOLOGIA MOLECULAR Y CELULAR DE ROSARIO	1
		INSTITUTO DE SALUD CARLOS III	1
		INSTRUCT-ERIC	1
		INSTYTUT CHEMII BIOORGANICZNEJ POLSKIEJ AKADEMII NAUK	1
		INSTYTUT GENETYKI ROSLIN POLSKIEJ AKADEMI NAUK	1
		INTERNATIONAL PLANT GENETIC RESOURCES INSTITUTE	1
		IRCCS OSPEDALE POLICLINICO SAN MARTINO	1
		ISOBIONICS B.V.	1
		ISTITUTO NAZIONALE DI FISICA NUCLEARE	1
		ISTITUTO NAZIONALE PER LE MALATTIE INFETTIVE LAZZARO SPALLANZANI-ISTITUTO DI RICOVERO E CURA A CARATTERE SCIENTIFICO	1
		ISTITUTO ZOOPROFILATTICO SPERIMENTALE DELLA LOMBARDIA E DELL'EMILIA ROMAGNA BRUNO UBERTINI	1
		ISTITUTO ZOOPROFILATTICO SPERIMENTALE DELLE VENEZIE	1
		JIANGSU ACADEMY OF AGRICULTURAL SCIENCES*JAAS	1
		JIUQUAN DAYE SEED INDUSTRY LIMITED LIABILITY COMPANY	1
		JOHN INNES CENTRE	1
		JULIUS KUHN-INSTITUT BUNDESFORSCHUNGSINSTITUT FUR KULTURPFLANZEN	1
		JUSTUS-LIEBIG-UNIVERSITAET GIESSEN	1
		KARLSRUHER INSTITUT FUER TECHNOLOGIE	1
		KATHOLIEKE UNIVERSITEIT LEUVEN	1
		KONINKLIJKE NEDERLANDSE AKADEMIE VAN WETENSCHAPPEN - KNAW	1
		KOREA RESEARCH INSTITUTE OF STANDARDS AND SCIENCE	1
		KUNGLIGA TEKNISKA HOEGSKOLAN	1
		KWS SAAT SE & CO KGAA	1
		KYPRIAKO IDRYMA EREVNON GIA TI MYIKI DISTROFIA	1
		LABDEERS SRO	1
		LANTANA BIO	1
		LANTMANNEN EKONOMISK FORENING	1
		LEIBNIZ-INSTITUT FUR PFLANZENBIOCHEMIE	1
		LINKOPINGS UNIVERSITET	1
		LUNDS UNIVERSITET	1
		MENDELOVA UNIVERZITA V BRNE	1
		MICHIGAN STATE UNIVERSITY	1
		MUSEUM NATIONAL D'HISTOIRE NATURELLE	1
		NACIONALNI INSTITUT ZA BIOLOGIJO	1
		NANJING AGRICULTURAL UNIVERSITY	1
		NATAC BIOTECH SL	1
		NEUTRAL SUPPLY CHAIN LIMITED	1
		NORDISKT GENRESURSCENTER	1
		NORTHEAST AGRICULTURAL UNIVERSITY	1
		NORTHEAST INSTITUTE OF GEOGRAPHY AND AGROECOLOGY, CHINESE ACADEMY OF SCIENCES	1
		NORTHWEST A&F UNIVERSITY	1
		ONTWIKKELINGSMAATSCHAPPIJ HET IDEE	1
		PECSI TUDOMANYEGYETEM - UNIVERSITY OF PECS	1
		PHENOSPEX BV	1
		Philip Morris Products S.A.	1
		PLANCTON, DIVULGACIO I SERVEIS MARINS, SOCIEDAD CIVIL PRIVADA	1
		PROGENO	1
		Quantis Sarl	1
		QUEENSLAND UNIVERSITY OF TECHNOLOGY - QLD QUT	1
		RHEINLAND-PFALZISCHE TECHNISCHE UNIVERSITAT	1
		RIJKSINSTITUUT VOOR VOLKSGEZONDHEID EN MILIEU	1
		RIJKSUNIVERSITEIT GRONINGEN	1
		SAPREME DEVELOPMENT BV	1
		SAPREME TECHNOLOGIES BV	1
		SCIENSANO	1
		SESDERMA SL	1
		SHANXI AGRICULTURAL UNIVERSITY	1
		SKYHAUS	1
		SLOVENSKA POLNOHOSPODARSKA UNIVERZITA V NITRE	1
		SOCIETE RAGT 2N SAS	1
		ST GEORGE'S HOSPITAL MEDICAL SCHOOL	1
		STICHTING AMSTERDAM UMC	1
		STICHTING EGI	1
		STICHTING LYGATURE	1
		STICHTING VU	1
		SUOMEN BIOTAITEEN SEURA RY	1
		SURF BV	1
		SYNGENTA CROP PROTECTION AG	1
		SYNGENTA LIMITED	1
		SZEGEDI TUDOMANYEGYETEM	1
		TAMPEREEN KORKEAKOULUSAATIO SR	1
		THE HEBREW UNIVERSITY OF JERUSALEM	1
		THE JAMES HUTTON INSTITUTE	1
		THE SECRETARY OF STATE FOR ENVIRONMENT, FOOD AND RURAL AFFAIRS	1
		THE UNIVERSITY OF EDINBURGH	1
		THE UNIVERSITY OF EXETER	1
		THE UNIVERSITY OF LIVERPOOL	1
		TP21 GMBH	1
		TURKIYE BILIMSEL VE TEKNOLOJIK ARASTIRMA KURUMU	1
		UNIVERSIDAD DE MALAGA	1
		UNIVERSIDAD DE SANTIAGO DE COMPOSTELA	1
		UNIVERSIDAD POMPEU FABRA	1
		UNIVERSIDADE NOVA DE LISBOA	1
		UNIVERSITA DEGLI STUDI DI BARI ALDO MORO	1
		UNIVERSITA DEGLI STUDI DI FERRARA	1
		UNIVERSITA DEGLI STUDI DI FIRENZE	1
		UNIVERSITA DEGLI STUDI DI MILANO	1
		UNIVERSITA DEGLI STUDI DI PADOVA	1
		UNIVERSITA DEGLI STUDI DI PAVIA	1
		UNIVERSITA DEGLI STUDI DI ROMA TOR VERGATA	1
		UNIVERSITA' DEGLI STUDI DI MILANO-BICOCCA	1
		UNIVERSITAET BERN	1
		UNIVERSITAET FUER BODENKULTUR WIEN	1
		UNIVERSITAET MUENSTER	1
		UNIVERSITAT BASEL	1
		UNIVERSITAT DE BARCELONA	1
		UNIVERSITE D'ANGERS	1
		UNIVERSITE PARIS CITE	1
		UNIVERSITE PARIS-SACLAY	1
		UNIVERSITEIT MAASTRICHT	1
		UNIVERSITY COLLEGE DUBLIN, NATIONAL UNIVERSITY OF IRELAND, DUBLIN	1
		UNIVERSITY OF CYPRUS	1
		UNIVERSITY OF HAMBURG	1
		UNIVERSITY OF JOHANNESBURG	1
		UNIVERSITY OF KWAZULU-NATAL	1
		UNIVERSITY OF WORCESTER	1
		UNIWERSYTET SLASKI W KATOWICACH	1
		USTAV EXPERIMENTALNI BOTANIKY AV CR	1
		USTAV INFORMATIKY SLOVENSKEJ AKADEMIE VIED, VEREJNA VYSKUMNA INSTITUCIA	1
		VSN INTERNATIONAL LTD	1
		WAGENINGEN UNIVERSITY	1
		WriteScience	1
		ZEMEDELSKY VYZKUM, SPOL SRO	1
		ZHEJIANG ACADEMY OF AGRICULTURAL SCIENCES	1
		https://dashboard.tech.ec.europa.eu/qs_digit_dashboard_mt/public/sense/app/dc5f6f40-c9de-4c40-8648-015d6ff21342/sheet/bd74d193-03ef-418b-b9f1-2000691598a9/state/analysis
